# Supplementary material for: In Silico Physicochemical Characterization of Fusion Proteins from Emerging Amazonian Arboviruses
Source: Life (Basel). 2023 Aug 4;13(8):1687. doi: 10.3390/life13081687 (PMC10455688; doi:10.3390/life13081687)
Supplement: Supplementary file 1 [file life-13-01687-s001.zip]

Archive with 4 entries (4 files):
- Figure S1.png
- Video S1.mp4
- Video S2.mp4
- Video S3.mp4
